# Supplementary material for: Investigation of Potential cGMP-Specific PDE V and Aminopeptidase N Inhibitors of Allium ampeloprasum L. and Its Bioactive Components: Kinetic and Molecular Docking Studies
Source: Int J Mol Sci. 2023 Aug 28;24(17):13319. doi: 10.3390/ijms241713319 (PMC10488055; doi:10.3390/ijms241713319)
Supplement: Supplementary file 1 [file ijms-24-13319-s001.zip]

Archive with 1 entries (1 files):
- ijms-2589461-supplementary.pdf
